# Supplementary material for: Microtubule-based perception of mechanical conflicts controls plant organ morphogenesis
Source: Sci Adv. 2022 Feb 9;8(6):eabm4974. doi: 10.1126/sciadv.abm4974 (PMC8827652; doi:10.1126/sciadv.abm4974)
Supplement: Supplementary file 2 — Movies S1 to S3 [file sciadv.abm4974_movies_s1_to_s3.zip]

Archive with 3 entries (3 files):
- sciadv.abm4974_movie_s1.mov
- sciadv.abm4974_movie_s2.mov
- sciadv.abm4974_movie_s3.mov
